# Supplementary material for: Central role of IP3R2-mediated Ca2+ oscillation in self-renewal of liver cancer stem cells elucidated by high-signal ER sensor
Source: Cell Death Dis. 2019 May 21;10(6):396. doi: 10.1038/s41419-019-1613-2 (PMC6529459; doi:10.1038/s41419-019-1613-2)
Supplement: Supplementary file 7 — Supplementary Table 1 [file 41419_2019_1613_MOESM7_ESM.xlsx]

## Sheet: Sheet1
Supplementary Table 1. Screening of purified low affinity GCaMP (GCaMP-L) proteins
G-GECO/GCaMP	Mutations CaM of G-GECO1.2	Fluorescence Zero/100 µM/1mM [Ca2+]	Kd	Hill coefficient
G-GECO1.2	None	1.0/18.8/19.6	584 nM	2.6
G-GECO1.2(D129A) (GCaMP-L1)	D129A	1.0/22.1/35.6	106 µM	3
GCaMP-L1.20	D20A, D129A	1.0/1.2/7.6	4.5 mM	0.85
GCaMP-L1.24 (GCaMP-L2)	D24A, D129A	0.57/0.72/23.4	388 µM	3.1
GCaMP-L1.28	T28A, D129A	0.35/1.1/12.9	310 µM	2.6
GCaMP-L1.31	E31A, D129A	0.6/0.64/9.1	413 µM	2.3
GCaMP-L1.56	D56A, D129A	1.1/1.3/7.2	3.5 mM	0.74
GCaMP-L1.60	D60A, D129A	0.35/0.63/11.7	386 µM	2.8
GCaMP-L1.62	T62A, D129A	0.36/7.2/12.7	133 µM	2.6
GCaMP-L1.64	D64A, D129A	0.73/8.6/24.4	178 µM	3.3
GCaMP-L1.67	E67A, D129A	1.0/1.4/8.3	881 µM	1.5
GCaMP-L1.93	D93A, D129A	0.63/1.7/6.9	5.9 mM	0.83
GCaMP-L1.104	E104A, D129A	0.58/0.82/7.7	298 µM	1.2
GCaMP-L1.2860	T28A, D60A, D129A	0.30/0.31/1.9	1.4 mM	1.5
*Fluorescence is normalized to the brightness of G-GECO1.2 at zero [Ca2+].
All mutations are located at calcium chelating sites in CaM domain - amino acid residues 20, 24 ,28 and 31 are located in EF-hand loop I; residues 56, 60, 62, 64 and 67 are located in EF-hand loop II; residue 93 and 104 are located in EF-hand loop III; residue 129 is located in EF-hand loop IV. G-GECO1.2 (D129A) maintains the brightness of G-GECO1.2 and has high dynamic range with a low binding a…
