# Supplementary material for: Central role of IP3R2-mediated Ca2+ oscillation in self-renewal of liver cancer stem cells elucidated by high-signal ER sensor
Source: Cell Death Dis. 2019 May 21;10(6):396. doi: 10.1038/s41419-019-1613-2 (PMC6529459; doi:10.1038/s41419-019-1613-2)
Supplement: Supplementary file 8 — Supplementary Table 2 [file 41419_2019_1613_MOESM8_ESM.xlsx]

## Sheet: Sheet1
Supplementary Table 2. ShRNA sequences for establishment of knockdown stable cell lines
Genes	Sequences
CACNA2D1-1	CCGGGCCAGGGATATTGAGAAACTTCTCGAGAAGTTTCTCAATATCCCTGGCTTTTTG
CACNA2D1-2	CCGGCCCAGGAGATATTTAACAAATCTCGAGATTTGTTAAATATCTCCTGGGTTTTTG
CACNA2D2-1	CCGGCGTGGCTCTGAATGACATCAACTCGAGTTGATGTCATTCAGAGCCACGTTTTTG
CACNA2D2-2	CCGGGCGCAACAAGAAGGTGTTCAACTCGAGTTGAACACCTTCTTGTTGCGCTTTTTG
ITPR1-1	CCGGGCTCGGCATAACAAAGAACTTCTCGAGAAGTTCTTTGTTATGCCGAGCTTTTTG
ITPR1-2	CCGGGCAGCCATCAACTGGTAGATACTCGAGTATCTACCAGTTGATGGCTGCTTTTTG
ITPR2-1	CCGGGCACAATAACTCAGAATGAAACTCGAGTTTCATTCTGAGTTATTGTGCTTTTTG
ITPR2-2	CCGGCCTGGCTGTGTTCATCAATTTCTCGAGAAATTGATGAACACAGCCAGGTTTTTG
ITPR3-1	CCGGCCTGCACATGAAGAGCAACAACTCGAGTTGTTGCTCTTCATGTGCAGGTTTTTG
ITPR3-2	CCGGGATGACAAGAAGAACAAGTTTCTCGAGAAACTTGTTCTTCTTGTCATCTTTTTG
ATP2A3-1	CCGGCGCTGTCTACTACTTCAAGATCTCGAGATCTTGAAGTAGTAGACAGCGTTTTTG
ATP2A3-2	CCGGCGTGCTCGTGACCATTGAAATCTCGAGATTTCAATGGTCACGAGCACGTTTTTG
SHC002	Non-Target shRNA Control
